# Supplementary material for: Systematic review and network meta-analysis of non-pharmacological interventions for inadequate perfusion in hypothermic circulatory arrest
Source: iScience. 2026 Jul 17;29(8):116722. doi: 10.1016/j.isci.2026.116722 (PMC13400770; doi:10.1016/j.isci.2026.116722)
Supplement: Table S2. GRADE certainty grading for pairwise cerebral perfusion comparisons (PND) [file mmc3.xlsx]

## Sheet: Sheet1
Comparison	Number of studies	Within-study bias	Reporting bias	Indirectness	Imprecision	Heterogeneity	Incoherence	Confidence rating	Reason(s) for downgrading
DHCA:DHCA+ACP	4	No concerns	Low risk	No concerns	No concerns	Major concerns	No concerns	Low	[]
DHCA:DHCA+BACP	1	No concerns	Low risk	No concerns	Some concerns	No concerns	Major concerns	Low	[]
DHCA:DHCA+RCP	9	No concerns	Low risk	No concerns	No concerns	Major concerns	No concerns	Low	[]
DHCA:MHCA	2	No concerns	Low risk	No concerns	Major concerns	No concerns	No concerns	Low	[]
DHCA:MHCA+ACP	8	No concerns	Low risk	No concerns	No concerns	Major concerns	No concerns	Low	[]
DHCA+ACP:DHCA+BACP	4	No concerns	Low risk	No concerns	Major concerns	No concerns	No concerns	Low	[]
DHCA+ACP:DHCA+RCP	4	No concerns	Low risk	No concerns	Major concerns	No concerns	No concerns	Low	[]
DHCA+ACP:MHCA+ACP	16	No concerns	Low risk	No concerns	Some concerns	No concerns	No concerns	Moderate	[]
DHCA+ACP:MHCA+BACP	1	No concerns	Low risk	No concerns	Some concerns	No concerns	No concerns	Moderate	[]
DHCA+BACP:DHCA+RCP	1	No concerns	Low risk	No concerns	Major concerns	No concerns	No concerns	Low	[]
DHCA+RCP:MHCA+ACP	5	No concerns	Low risk	No concerns	Some concerns	No concerns	No concerns	Moderate	[]
DHCA+RCP:MHCA+IA-ACP	1	Some concerns	Low risk	No concerns	Major concerns	No concerns	No concerns	Very low	[]
DHCA+RCP:MHCA+RCP	1	No concerns	Low risk	No concerns	Major concerns	No concerns	No concerns	Low	[]
MHCA:MHCA+ACP	2	No concerns	Low risk	No concerns	Some concerns	No concerns	No concerns	Moderate	[]
MHCA:MHCA+BACP	2	Some concerns	Low risk	No concerns	No concerns	Major concerns	Major concerns	Very low	[]
MHCA:MHCA+RCP	1	Some concerns	Low risk	No concerns	Major concerns	No concerns	No concerns	Very low	[]
MHCA+ACP:MHCA+BACP	8	Some concerns	Low risk	No concerns	Some concerns	No concerns	Major concerns	Very low	[]
MHCA+ACP:MHCA+IA-ACP	3	No concerns	Low risk	No concerns	Major concerns	No concerns	No concerns	Very low	[]
MHCA+ACP:MHCA+RCP	2	Some concerns	Low risk	No concerns	Major concerns	No concerns	No concerns	Very low	[]
MHCA+BACP:MHCA+RCP	1	Some concerns	Low risk	No concerns	Major concerns	No concerns	No concerns	Very low	[]
DHCA:MHCA+BACP	0	No concerns	Low risk	No concerns	No concerns	No concerns	Some concerns	Moderate	[]
DHCA:MHCA+IA-ACP	0	No concerns	Low risk	No concerns	No concerns	Major concerns	Some concerns	Low	[]
DHCA:MHCA+RCP	0	Some concerns	Low risk	No concerns	No concerns	Major concerns	Some concerns	Very low	[]
DHCA+ACP:MHCA	0	No concerns	Low risk	No concerns	Major concerns	No concerns	Some concerns	Low	[]
DHCA+ACP:MHCA+IA-ACP	0	No concerns	Low risk	No concerns	Major concerns	No concerns	Some concerns	Low	[]
DHCA+ACP:MHCA+RCP	0	Some concerns	Low risk	No concerns	Major concerns	No concerns	Some concerns	Very low	[]
DHCA+BACP:MHCA	0	No concerns	Low risk	No concerns	Major concerns	No concerns	Some concerns	Low	[]
DHCA+BACP:MHCA+ACP	0	No concerns	Low risk	No concerns	Major concerns	No concerns	Some concerns	Low	[]
DHCA+BACP:MHCA+BACP	0	No concerns	Low risk	No concerns	Some concerns	No concerns	Some concerns	Low	[]
DHCA+BACP:MHCA+IA-ACP	0	No concerns	Low risk	No concerns	Major concerns	No concerns	Some concerns	Low	[]
DHCA+BACP:MHCA+RCP	0	No concerns	Low risk	No concerns	Major concerns	No concerns	Some concerns	Low	[]
DHCA+RCP:MHCA	0	No concerns	Low risk	No concerns	Major concerns	No concerns	Some concerns	Low	[]
DHCA+RCP:MHCA+BACP	0	No concerns	Low risk	No concerns	Some concerns	No concerns	Some concerns	Low	[]
MHCA:MHCA+IA-ACP	0	Some concerns	Low risk	No concerns	Some concerns	No concerns	Some concerns	Low	[]
MHCA+BACP:MHCA+IA-ACP	0	Some concerns	Low risk	No concerns	Major concerns	No concerns	Some concerns	Very low	[]
MHCA+IA-ACP:MHCA+RCP	0	Some concerns	Low risk	No concerns	Major concerns	No concerns	Some concerns	Very low	[]
